# Supplementary material for: Proteolytic processing induces a conformational switch required for antibacterial toxin delivery
Source: Nat Commun. 2022 Aug 29;13:5078. doi: 10.1038/s41467-022-32795-y (PMC9424206; doi:10.1038/s41467-022-32795-y)
Supplement: Supplementary file 4 — Source data [file 41467_2022_32795_MOESM4_ESM.xlsx]

## Sheet: Figure 1d
Figure 1d
tRNA-Ile Northern blot

## Sheet: Figure 1e
Figure 1e
tRNA-Ile Northern blot

## Sheet: Figure 1f
Figure 1e
tRNA-Ile Northern blot
								+ PMB									+ PMB
																	+ CCCP
								- PMB

## Sheet: Figure 3a
Figure 3a
target cell viability (cfu/mL)
	acrB+			acrB+ cdiI+			∆acrB			∆acrB pAcrB
0 h	150000000	30000000	250000000	140000000	42000000	240000000	130000000	35000000	200000000	110000000	36000000	220000000
3 h	280000	290000	13000	550000000	630000000	750000000	600000000	540000000	660000000	280000	300000	40000

## Sheet: Figure 3b
Figure 3b
growth curves (optical density at 600 nm)
time (min)		DacrB +glucose		DacrB +arabinose
0		0.054	0.048	0.054	0.048
30		0.062	0.056	0.062	0.056
60		0.079	0.054	0.079	0.054
90		0.109	0.071	0.109	0.071
120		0.167	0.134	0.167	0.134
150		0.34	0.246	0.34	0.246
180		0.584	0.557	0.541	0.566
210		0.706	0.731	0.53	0.564
240		0.988	1.056	0.549	0.56
270		1.02	1.06	0.547	0.546
300		1.078	1.238	0.554	0.534
330		1.13	1.318	0.561	0.528

## Sheet: Figure 3c
Figure 3c
tRNA-Glu Northern blot

## Sheet: Figure 3d
Figure 3d
Northern blots
								tRNA-Glu Northern blot
								tRNA-Ile Northern blot

## Sheet: Figure 4a
Figure 4a
Circular dichroism of CdiA-CTEC3006 entry domain N-terminal variants
Acquired in 1 mm pathlength quartz cuvette at 5 µM protein concentration, 1 experiment each
		Raw CD signal (mdeg)					CD signal as mean residue ellipticity
	Wavelength	ΔVEN	ΔVENN	ΔVENNY		Wavelength	ΔVEN	ΔVENN	ΔVENNY
	260	-0.303553	-0.262691	-0.181669		260	-350.928	-305.455	-212.478
	259	-0.33081	-0.238439	-0.185693		259	-382.439	-277.255	-217.185
	258	-0.280617	-0.252498	-0.239994		258	-324.413	-293.602	-280.695
	257	-0.208076	-0.281633	-0.298745		257	-240.55	-327.48	-349.409
	256	-0.199487	-0.302816	-0.30958		256	-230.621	-352.112	-362.082
	255	-0.206768	-0.351619	-0.336029		255	-239.038	-408.859	-393.016
	254	-0.257573	-0.422998	-0.441568		254	-297.772	-491.858	-516.454
	253	-0.235836	-0.394559	-0.446767		253	-272.643	-458.79	-522.535
	252	-0.159116	-0.379704	-0.471906		252	-183.949	-441.516	-551.937
	251	-0.249603	-0.32257	-0.440364		251	-288.558	-375.081	-515.046
	250	-0.224254	-0.393419	-0.420197		250	-259.253	-457.464	-491.458
	249	-0.265348	-0.476599	-0.425587		249	-306.761	-554.185	-497.763
	248	-0.3827	-0.569246	-0.432055		248	-442.428	-661.914	-505.327
	247	-0.387367	-0.619465	-0.444266		247	-447.823	-720.308	-519.609
	246	-0.538989	-0.734159	-0.500234		246	-623.109	-853.673	-585.069
	245	-0.643855	-0.775585	-0.617013		245	-744.341	-901.843	-721.653
	244	-0.769438	-0.860808	-0.814969		244	-889.524	-1000.94	-953.18
	243	-0.922866	-1.05004	-0.962939		243	-1066.9	-1220.98	-1126.24
	242	-1.15311	-1.38076	-1.1234		242	-1333.08	-1605.53	-1313.92
	241	-1.33933	-1.61599	-1.34152		241	-1548.36	-1879.06	-1569.03
	240	-1.68613	-1.96869	-1.71277		240	-1949.28	-2289.17	-2003.24
	239	-1.97441	-2.35308	-2.1245		239	-2282.55	-2736.14	-2484.8
	238	-2.36405	-2.88448	-2.49577		238	-2733.01	-3354.05	-2919.03
	237	-2.88138	-3.47043	-2.9594		237	-3331.08	-4035.38	-3461.29
	236	-3.44174	-4.25263	-3.46763		236	-3978.89	-4944.92	-4055.71
	235	-4.17378	-5.03831	-4.13222		235	-4825.18	-5858.5	-4833.01
	234	-4.95764	-5.98739	-4.94017		234	-5731.38	-6962.08	-5777.98
	233	-5.93493	-6.96032	-5.78313		233	-6861.19	-8093.4	-6763.89
	232	-6.70041	-7.76495	-6.57339		232	-7746.14	-9029.01	-7688.18
	231	-7.57548	-8.77294	-7.51727		231	-8757.78	-10201.1	-8792.13
	230	-8.58738	-9.9342	-8.46571		230	-9927.61	-11551.4	-9901.42
	229	-9.5686	-10.9723	-9.35418		229	-11062	-12758.5	-10940.6
	228	-10.5746	-11.9297	-10.1763		228	-12225	-13871.7	-11902.1
	227	-11.4678	-12.7049	-10.8863		227	-13257.6	-14773.1	-12732.5
	226	-12.3326	-13.5017	-11.5619		226	-14257.3	-15699.7	-13522.7
	225	-12.99	-14.1503	-12.2139		225	-15017.3	-16453.8	-14285.3
	224	-13.6041	-14.5933	-12.7832		224	-15727.3	-16969	-14951.1
	223	-13.9709	-14.948	-13.1625		223	-16151.3	-17381.4	-15394.7
	222	-14.1155	-15.1601	-13.39		222	-16318.5	-17628	-15660.8
	221	-14.1781	-15.2699	-13.41		221	-16390.9	-17755.7	-15684.2
	220	-14.1049	-15.2445	-13.4697		220	-16306.2	-17726.2	-15754
	219	-14.1437	-15.172	-13.4482		219	-16351.1	-17641.9	-15728.9
	218	-14.1221	-14.9295	-13.3828		218	-16326.1	-17359.9	-15652.4
	217	-13.9702	-14.7934	-13.2434		217	-16150.5	-17201.6	-15489.4
	216	-13.8957	-14.7072	-13.1167		216	-16064.4	-17101.4	-15341.2
	215	-13.6301	-14.6668	-13.0638		215	-15757.3	-17054.4	-15279.3
	214	-13.6706	-14.5534	-12.9539		214	-15804.2	-16922.6	-15150.8
	213	-13.7424	-14.6487	-13.0574		213	-15887.2	-17033.4	-15271.8
	212	-14.074	-14.7438	-13.2343		212	-16270.5	-17144	-15478.7
	211	-14.4305	-15.124	-13.6956		211	-16682.7	-17586	-16018.2
	210	-14.9713	-15.4426	-14.1324		210	-17307.9	-17956.5	-16529.1
	209	-15.4528	-15.8251	-14.4591		209	-17864.5	-18401.3	-16911.2
	208	-15.6187	-15.7758	-14.4416		208	-18056.3	-18344	-16890.8
	207	-15.2199	-15.2374	-14.0725		207	-17595.3	-17717.9	-16459.1
	206	-14.1135	-14.1402	-13.0951		206	-16316.2	-16442.1	-15315.9
	205	-12.3067	-12.377	-11.3603		205	-14227.4	-14391.9	-13286.9
	204	-9.88492	-10.1491	-9.11309		204	-11427.7	-11801.3	-10658.6
	203	-6.71337	-7.44616	-6.15061		203	-7761.12	-8658.33	-7193.7
	202	-3.23731	-4.27523	-3.13934		202	-3742.55	-4971.2	-3671.74
	201	0.953221	-0.542573	0.591915		201	1101.99	-630.899	692.298
	200	5.45452	3.82441	4.64684		200	6305.8	4446.99	5434.9
	199	10.4776	8.68428	9.40854		199	12112.8	10098	11004.1
	198	16.012	14.1129	14.7778		198	18511	16410.3	17284
	197	21.3205	19.3243	19.9168		197	24648	22470.1	23294.5
	196	25.9599	23.6548	24.1197		196	30011.4	27505.6	28210.2
	195	29.5946	27.3748	27.4198		195	34213.4	31831.2	32069.9
	194	32.0962	30.1316	29.1617		194	37105.4	35036.7	34107.3
	193	33.5979	32.2249	30.6536		193	38841.5	37470.8	35852.2
	192	33.9527	33.0125	31.2064		192	39251.7	38386.6	36498.7
	191	33.0782	32.456	30.5347		191	38240.7	37739.5	35713.1
	190	31.1765	31.4607	29.0258		190	36042.2	36582.2	33948.3
	189	28.4579	29.3043	27.022		189	32899.3	34074.8	31604.7
	188	26.2334	26.55	24.6577		188	30327.6	30872.1	28839.4
	187	23.1972	23.6455	21.7206		187	26817.6	27494.8	25404.2
	186	19.9489	20.3238	18.7137		186	23062.3	23632.3	21887.4
	185	17.3626	16.9561	16.0044		185	20072.4	19716.4	18718.6
	184	15.332	14.2824	14.8289		184	17724.9	16607.4	17343.7
	183	13.4846	13.8564	13.1088		183	15589.1	16112.1	15331.9
	182	9.85582	11.2894	8.30974		182	11394	13127.2	9718.99
	181	2.78341	4.52629	4.47768		181	3217.82	5263.13	5237.05
	180	-2.10485	0.676252	-1.76649		180	-2433.35	786.34	-2066.07

## Sheet: Figure 4b
Figure 4b
NMR spectra for CdiA-CTEC3006 entry domains
Spectra were collected at 25 °C with approximately 12 h of signal averaging per experiment
Data were processed in nmrDraw
			ΔVEN										ΔVENN										ΔVENNY										ΔVENN Y5A

## Sheet: Figure 4c
Figure 4c
Circular dicroism coupled to chemical denaturation for CdiA-CTEC3006 entry domains
CD signal measured at 224 nm as a function of urea concentration
Input concentration varies by N-terminal variant
		N-terminal variant: ΔVEN				N-terminal variant: ΔVENN				N-terminal variant: ΔVENNY
		Replicate 1	Replicate 2			Replicate 1	Replicate 2			Replicate 1
	urea [M]	CD (mdeg)	CD (mdeg)		urea [M]	CD (mdeg)	CD (mdeg)		urea [M]	CD (mdeg)
	0	-14.1398	-15.0689		0	-22.5071	-22.0005		0	-19.665
	0.2	-14.1126	-15.5023		0.2	-23.1092	-22.7969		0.2	-19.683
	0.4	-13.9346	-15.2693		0.4	-23.2631	-23.2032		0.4	-19.9499
	0.6	-14.0822	-14.8848		0.6	-22.8755	-23.0662		0.6	-19.6361
	0.8	-13.965	-14.5998		0.8	-23.1892	-23.3174		0.8	-19.5254
	1	-13.417	-14.2327		1	-22.5578	-22.6739		1	-18.8984
	1.2	-13.0689	-13.7618		1.2	-22.7708	-22.7383		1.2	-18.4019
	1.4	-12.4227	-13.1243		1.4	-22.3567	-22.341		1.4	-17.6825
	1.6	-11.6737	-12.0847		1.6	-22.1839	-21.7755		1.6	-16.5529
	1.8	-10.6627	-11.4733		1.8	-21.9245	-21.2503		1.8	-15.818
	2	-9.50572	-9.9303		2	-21.6345	-21.5892		2	-14.1533
	2.2	-8.77723	-8.93318		2.2	-21.3652	-21.1842		2.2	-12.8509
	2.4	-7.96919	-8.00441		2.4	-20.6022	-21.0345		2.4	-11.3922
	2.6	-7.18208	-7.20629		2.6	-20.7714	-20.2751		2.6	-10.4102
	2.8	-6.53983	-6.76191		2.8	-20.6423	-20.1176		2.8	-9.26719
	3	-6.25487	-6.14835		3	-19.7043	-19.9249		3	-8.3818
	3.2	-5.50555	-5.49172		3.2	-19.8352	-19.2528		3.2	-7.79897
	3.4	-5.19197	-5.18398		3.4	-19.2821	-18.9485		3.4	-6.76688
	3.6	-4.71155	-4.9201		3.6	-19.3334	-18.308		3.6	-6.37588
	3.8	-4.50137	-4.34265		3.8	-18.2726	-17.8859		3.8	-5.89638
	4	-4.55864	-4.12953		4	-17.8733	-17.3826		4	-5.74862
	4.2	-3.9663	-4.08095		4.2	-17.6371	-16.9199		4.2	-5.33203
	4.4	-4.00316	-3.81694		4.4	-16.9632	-16.4204		4.4	-4.7935
	4.6	-3.61947	-3.47262		4.6	-16.4714	-15.8018		4.6	-4.64857
	4.8	-3.49909	-2.98969		4.8	-15.5799	-14.9346		4.8	-4.40474
	5	-3.35083	-3.3647		5	-14.0118	-13.7309		5	-4.11756
	5.2	-3.13176	-2.93941		5.2	-13.1566	-12.3242		5.2	-4.08202
	5.4	-3.00304	-2.79385		5.4	-11.5543	-11.0852		5.4	-3.81363
	5.6	-2.90324	-2.74031		5.6	-10.4526	-9.59276		5.6	-3.74812
	5.8	-2.68908	-2.85109		5.8	-8.7868	-8.2113		5.8	-3.49909
	6	-2.7173	-2.62953		6	-7.24654	-6.95085		6	-3.253
	6.2	-2.80103	-2.62095		6.2	-7.15968	-5.92076		6.2	-3.25857
	6.4	-2.55752	-2.68436		6.4	-5.62819	-5.00191		6.4	-3.16371
	6.6	-2.48461	-2.2848		6.6	-5.58377	-4.63957		6.6	-3.25777
	6.8	-2.54053	-2.44832		6.8	-4.02761	-4.01802		6.8	-3.06615
	7	-2.47258	-2.29797		7	-3.92969	-3.44119		7	-2.97955
	7.2	-2.44363	-2.34898		7.2	-4.45812	-3.14731		7.2	-2.79703
	7.4	-2.48754	-2.18395		7.4	-3.03664	-3.13026		7.4	-2.68988
	7.6	-2.22142	-2.06097		7.6	-3.30725	-3.21186		7.6	-2.7131
	7.8	-2.20937	-2.09171		7.8	-3.89172	-2.70261		7.8	-2.64204
	8	-2.1741	-1.95399		8	-2.61492	-2.78608		8	-2.71319

[truncated: 43 more sheets: Figure 4d, Figure 4e, Figure 4f, Figure 4g, Figure 5b, Figure 5c, Figure 5d, Figure 6a, Figure 6b, Figure 6c, Figure 6d, Figure 6e, Figure 7a, Figure 7b, Figure 7c, Figure 8a, Figure 8b, Figure 8c, Figure 8d, Sup. Fig. 3 …]
